# Supplementary material for: Definition of the Neurotoxicity-Associated Metabolic Signature Triggered by Berberine and Other Respiratory Chain Inhibitors
Source: Antioxidants (Basel). 2023 Dec 28;13(1):49. doi: 10.3390/antiox13010049 (PMC10812665; doi:10.3390/antiox13010049)
Supplement: Supplementary file 1 [file antioxidants-13-00049-s001.zip]

Archive with 2 entries (2 files):
- Berberine OMICS - Suppl. Table S1.xlsx
- Berberine Suppl Fig and Results.pdf
